# Supplementary material for: Is the Morphological Subtype of Extra-Pulmonary Neuroendocrine Carcinoma Clinically Relevant?
Source: Cancers (Basel). 2021 Aug 18;13(16):4152. doi: 10.3390/cancers13164152 (PMC8392018; doi:10.3390/cancers13164152)
Supplement: Supplementary file 1 [file cancers-13-04152-s001.zip]

Archive with 1 entries (1 files):
- cancers-1347306-supplementary.pdf
